# Supplementary material for: Simultaneous Analysis of Bacterial and Fungal Communities in Oral Samples from Intubated Patients in Intensive Care Unit
Source: Diagnostics (Basel). 2023 May 18;13(10):1784. doi: 10.3390/diagnostics13101784 (PMC10217707; doi:10.3390/diagnostics13101784)
Supplement: Supplementary file 1 [file diagnostics-13-01784-s001.zip]

Archive with 1 entries (1 files):
- diagnostics-2331692-supplementary.pdf
